# Supplementary material for: Effect of pH-Dependent Homo/Heteronuclear CAHB on Adsorption and Desorption Behaviors of Ionizable Organic Compounds on Carbonaceous Materials
Source: Int J Environ Res Public Health. 2022 Sep 25;19(19):12118. doi: 10.3390/ijerph191912118 (PMC9566536; doi:10.3390/ijerph191912118)
Supplement: Supplementary file 1 [file ijerph-19-12118-s001.zip]

Archive with 1 entries (1 files):
- ijerph-1906580-SM.pdf
